# Supplementary material for: The Effect of ADHD Stimulant Treatment on Weight Categories in Children and Adolescents
Source: J Clin Med. 2025 Dec 21;15(1):44. doi: 10.3390/jcm15010044 (PMC12786638; doi:10.3390/jcm15010044)
Supplement: Supplementary file 1 [file jcm-15-00044-s001.zip]

Archive with 1 entries (1 files):
- jcm-4017356-supplementary.pdf
